# Supplementary material for: Combining Essential Oils with Each Other and with Clotrimazole Prevents the Formation of Candida Biofilms and Eradicates Mature Biofilms
Source: Pharmaceutics. 2022 Sep 5;14(9):1872. doi: 10.3390/pharmaceutics14091872 (PMC9503487; doi:10.3390/pharmaceutics14091872)
Supplement: Supplementary file 1 [file pharmaceutics-14-01872-s001.zip]

Archive with 1 entries (1 files):
- pharmaceutics-1810897-supplementary.pdf
